# Supplementary material for: Examining energy and nutrient production across the different agroecological zones in rural Ethiopia using statistical methods
Source: Food Sci Nutr. 2023 Sep 15;11(12):7565–80. doi: 10.1002/fsn3.3676 (PMC10724589; doi:10.1002/fsn3.3676)
Supplement: Supplementary file 2 — Data S2. [file FSN3-11-7565-s002.xlsx]

## Sheet: Energy & Nutrients required
	Examining energy and nutrient production across the different agroecological zones in rural Ethiopia using statistical methods
				Food Science and Nutrition
	Authors: Habtamu Guja 1,2 *, Mariana Belgiu 1, Lidya Embibel 2, Kaleab Baye 2, Alfred Stein 1
	1Faculty of Geo-information Science and Earth Observation (ITC), University of Twente, Enschede, The Netherlands.
					2Center for Food Science and Nutrition, College of Natural and Computational Sciences, Addis Ababa University, Addis Ababa, Ethiopia.
				*Corresponding Author, email: habtamugujab@yahoo.com and habtamu.guja@aau.edu.et
			Supporting Information File 2: Energy and nutrient requirment (per capita per day by lifestage )
			Energy	Carbohydrate	Protein	Fat	Fibre		Ca	Fe	Zn		Vit C	Folic acid	Vit A				Source key
			(kcal capita-1 d-1)	(g capita-1 d-1)	(g capita-1 d-1)	(g capita-1 d-1)	(g capita-1 d-1)		(mg capita-1 d-1)	(mg capita-1 d-1)	(mg capita-1 d-1)		(mg capita-1 d-1)	(µg capita-1 d-1)	(µg RE capita-1 d-1)				a	Food and Agriculture Organization and World Health Organization (FAO/WHO) (2001) Human Energy Requirements. FAO, Rome, Italy
																			b	Institute of Medicine (IOM) (2005) Dietary Reference Intakes for Energy, Carbohydrate, Fiber, Fat, Fatty Acids, Cholesterol, Protein and Amino Acids. National Academies Press, Washington D.C., USA
Male			DER	RDA	Safe level of intake	Median recommended intake	AI		EAR				EAR	EAR	Recommanded safe intake (mcg RE/d)				c	World Health Organization and Food and Agriculture Organisation (WHO/FAO) (2002a) Protein and Amino Acid Requirements in Human Nutrition. WHO, Geneva, Switzerland
	6m-4 years		1252	130	13.1	49	19		417	2.5	6.9		25	120	400				d	World Health Organization and Food and Agriculture Organization (WHO/FAO) (2004) Vitamin and Mineral Requirements in Human Nutrition. Second Edition. Rome, Italy
	5-9y		1830	130	25.9	61	25		583	3.7	9.3		27.0833	205	500				e	Institute of Medicine (IOM) (2002) Dietary Reference Intakes for Vitamin C, Vitamin E, Selenium, and Carotenoids. National Academies Press, Washington D.C., USA
	10-14y		2770	130	40.5	92	31		833	10.4	14.3		33.3333	330	600				f	Institute of Medicine (IOM) (2000) Dietary Reference Intakes for Vitamin A, Vitamin K, Arsenic, Boron, Chromium, Copper, Iodine, Iron, Manganese, Molybdenum, Nickel, Silicon, Vanadium, and Zinc. National Academies Press, Washington D.C., USA
	15-19y		3410	130	57.9	114	38		833	13.4	14.3		35.4167	330	600
	20-29y		3300	130	58	92	38		625	10.5	11.7		37.5	320	600
	30-59y		3200	130	58	89	38		625	10.5	11.7		37.5	320	600
	60+ years		2650	130	58	74	30		667	10.5	11.7		37.5	320	600
																			Abbreviation	Meaure	Definition
Female																			AI	Adequate Intake	A value based on observed or experimentally determined approximations of nutrient intake by a group (or groups) of healthy people—used when an RDA cannot be determined
	6m-4 years		1156	130	12.7	45	19		417	2.5	6.9		25	120	500				AMDR	Acceptable Macronutrient Distribution Range	Recommended proportion of energy intake, set based on a healthy diet with adequate exercise, with the aim of minimising risk of chronic disease
	5-9y		1698	130	26.2	57	25		583	3.7	9.3		27.0833	205	600				DER	Daily Energy Requirement	Amount of food energy needed to balance energy expenditure in order to maintain body size, body composition and a level of necessary and desirable physical activity consistent with long-term good health.
	10-14y		2379	130	41	79	26		833	20.4	12		33.3333	330	600				EAR	Estimated Average Requirement	Average daily nutrient intake level that meets the needs of 50% of the “healthy” individuals in a particular age and gender group
	15-19y		2503	130	47.4	83	38		833	19.4	12		35.4167	330	600				RDA	Recommended Dietary Allowance	The average daily dietary nutrient intake level sufficient to meet the nutrient requirement of nearly all (97 to 98 percent) healthy individuals in a particular life stage and gender group
	20-29y		2900	130	54	81	25		625	13.4	8.2		34.6154	320	500				-	Safe level of intake	Level of intake that is sufficient for 97.5% of the population
	30-49y		2600	130	54	72	25		625	13.4	8.2		34.6154	320	500				-	Median recommended intake	Based on AMDR mid-point of 25% and energy density of 9 kcal/g as provided in Joy et al. (2015)
	50-59y		2600	130	54	72	21		667	7.1	8.2		37.5	320	600
	60+ years		2350	130	54	65	21		667	7.1	8.2		37.5	320	600
Pregnant
	15-50 y		3175	175	68	88	28		667	41.2	12.5		45.8333	520	600
Lactating
	15-50 y		3575	210	68	99	29		625	10.7	12.8		58.3333	450	850
			a	b	c	b	b		d	d	d		e	e	f
